# Supplementary material for: Enhanced Antitumor Activity of Korean Black Soybean Cultivar ‘Soman’ by Targeting STAT-Mediated Aerobic Glycolysis
Source: Antioxidants (Basel). 2025 Feb 18;14(2):228. doi: 10.3390/antiox14020228 (PMC11852074; doi:10.3390/antiox14020228)
Supplement: Supplementary file 1 [file antioxidants-14-00228-s001.zip]

Archive with 1 entries (1 files):
- antioxidants-3474066-supplementary.pdf
